# Supplementary material for: Mutations in SMARCB1 and in other Coffin–Siris syndrome genes lead to various brain midline defects
Source: Nat Commun. 2019 Jul 4;10:2966. doi: 10.1038/s41467-019-10849-y (PMC6609698; doi:10.1038/s41467-019-10849-y)
Supplement: Supplementary file 4 — Source Data [file 41467_2019_10849_MOESM4_ESM.xlsx]

## Sheet: Figure 1f
Figure 1f
								Legend
								M - 100 bp DNA Ladder (NEB)
								1 - c1
								2 - m1
								3 - c2
								4 - c3
								5 - m2
								6 - m3
								7 - c4
								8 - m4
								9 - m5

## Sheet: Figure 1g
Figure 1g
Plate 1
Well	Sample Name	Sample Number	Target Name	Cт	Cт Mean	Cт SD	ΔCт	ΔCт Mean	ΔΔCт	RQ	RQ Mean	RQ SD
A4	m1	E161	Smarcb1 exon 1-2	26.85	26.9176	0.0595251	0.907419	0.975112	0.72316	0.605769			E161
A5	m1	E161	Smarcb1 exon 1-2	26.9412	26.9176	0.0595251	0.99864	0.975112	0.814381	0.568653			E161
A6	m1	E161	Smarcb1 exon 1-2	26.9618	26.9176	0.0595251	1.01928	0.975112	0.835018	0.560576	0.578333	0.0241016	E161
A7	c2	E162	Smarcb1 exon 1-2	25.6249	25.5689	0.0544015	0.178913	0.122887	-0.0053463	1.00371			E162
A8	c2	E162	Smarcb1 exon 1-2	25.5163	25.5689	0.0544015	0.0702705	0.122887	-0.113989	1.08222			E162
A9	c2	E162	Smarcb1 exon 1-2	25.5655	25.5689	0.0544015	0.119478	0.122887	-0.0647812	1.04593	1.04395	0.0392891	E162
A10	c3	E163	Smarcb1 exon 1-2	25.8423	25.835	0.0114824	0.191597	0.184259	0.00733757	0.994927			E163
A11	c3	E163	Smarcb1 exon 1-2	25.8409	25.835	0.0114824	0.190153	0.184259	0.00589371	0.995923			E163
A12	c3	E163	Smarcb1 exon 1-2	25.8218	25.835	0.0114824	0.171026	0.184259	-0.0132332	1.00921	1.00002	0.00797707	E163
B1	m2	E164	Smarcb1 exon 1-2	26.3309	26.3925	0.0585888	0.699278	0.760846	0.515018	0.699784			E164
B2	m2	E164	Smarcb1 exon 1-2	26.399	26.3925	0.0585888	0.767355	0.760846	0.583096	0.66753			E164
B3	m2	E164	Smarcb1 exon 1-2	26.4475	26.3925	0.0585888	0.815912	0.760846	0.631653	0.645437	0.670917	0.0273316	E164
B4	m3	E165	Smarcb1 exon 1-2	26.7482	26.7402	0.044457	0.907223	0.899264	0.722963	0.605852			E165
B5	m3	E165	Smarcb1 exon 1-2	26.7802	26.7402	0.044457	0.939205	0.899264	0.754946	0.592569			E165
B6	m3	E165	Smarcb1 exon 1-2	26.6923	26.7402	0.044457	0.851366	0.899264	0.667107	0.629768	0.609396	0.0188515	E165
B7	c4	E166	Smarcb1 exon 1-2	25.7863	25.7622	0.0331793	0.532236	0.508125	0.347977	0.785685			E166
B8	c4	E166	Smarcb1 exon 1-2	25.7759	25.7622	0.0331793	0.521856	0.508125	0.337597	0.791358			E166
B9	c4	E166	Smarcb1 exon 1-2	25.7244	25.7622	0.0331793	0.470285	0.508125	0.286026	0.820158	0.799067	0.0184842	E166
B10	m4	E167	Smarcb1 exon 1-2	26.7442	26.7731	0.0251697	0.806828	0.835766	0.622568	0.649514			E167
B11	m4	E167	Smarcb1 exon 1-2	26.7852	26.7731	0.0251697	0.847908	0.835766	0.663649	0.63128			E167
B12	m4	E167	Smarcb1 exon 1-2	26.7899	26.7731	0.0251697	0.852564	0.835766	0.668304	0.629246	0.63668	0.011161	E167
C1	m5	E168	Smarcb1 exon 1-2	26.8075	26.7514	0.0637445	0.933477	0.877347	0.749218	0.594926			E168
C2	m5	E168	Smarcb1 exon 1-2	26.7646	26.7514	0.0637445	0.89052	0.877347	0.706261	0.612907			E168
C3	m5	E168	Smarcb1 exon 1-2	26.6821	26.7514	0.0637445	0.808046	0.877347	0.623787	0.648965	0.618933	0.027519	E168
C4		NTC	Smarcb1 exon 1-2	34.976
C5		NTC	Smarcb1 exon 1-2	35.3524
C6		NTC	Smarcb1 exon 1-2	35.9716
D4	m1	E161	Smarcb1 iso1	24.1671	24.3135	0.149651	-1.77546	-1.62901	0.969268	0.510765			E161
D5	m1	E161	Smarcb1 iso1	24.4662	24.3135	0.149651	-1.47635	-1.62901	1.26838	0.415127			E161
D6	m1	E161	Smarcb1 iso1	24.3073	24.3135	0.149651	-1.63521	-1.62901	1.10952	0.463447	0.463113	0.0478201	E161
D7	c2	E162	Smarcb1 iso1	22.598	22.7064	0.134612	-2.84797	-2.73963	-0.103244	1.07419			E162
D8	c2	E162	Smarcb1 iso1	22.664	22.7064	0.134612	-2.78199	-2.73963	-0.0372555	1.02616			E162
D9	c2	E162	Smarcb1 iso1	22.857	22.7064	0.134612	-2.58894	-2.73963	0.155793	0.897639	0.999328	0.0912808	E162
D10	c3	E163	Smarcb1 iso1	22.9135	22.906	0.0292968	-2.73723	-2.74473	0.0074966	0.994817			E163
D11	c3	E163	Smarcb1 iso1	22.8737	22.906	0.0292968	-2.77705	-2.74473	-0.0323174	1.02265			E163
D12	c3	E163	Smarcb1 iso1	22.9308	22.906	0.0292968	-2.71991	-2.74473	0.0248191	0.982944	1.00014	0.0203826	E163
E1	m2	E164	Smarcb1 iso1	23.3463	23.3935	0.0905359	-2.28526	-2.23815	0.459466	0.727256			E164
E2	m2	E164	Smarcb1 iso1	23.3362	23.3935	0.0905359	-2.29541	-2.23815	0.449322	0.732387			E164
E3	m2	E164	Smarcb1 iso1	23.4978	23.3935	0.0905359	-2.13377	-2.23815	0.610961	0.654761	0.704801	0.0434121	E164
E4	m3	E165	Smarcb1 iso1	23.8501	23.8404	0.0210012	-1.99089	-2.00055	0.753842	0.593022			E165
E5	m3	E165	Smarcb1 iso1	23.8549	23.8404	0.0210012	-1.98611	-2.00055	0.758616	0.591063			E165
E6	m3	E165	Smarcb1 iso1	23.8163	23.8404	0.0210012	-2.02464	-2.00055	0.72009	0.60706	0.597048	0.00872531	E165
E7	c4	E166	Smarcb1 iso1	23.1221	23.151	0.0264702	-2.13197	-2.10308	0.612759	0.653945			E166
E8	c4	E166	Smarcb1 iso1	23.1568	23.151	0.0264702	-2.09726	-2.10308	0.647469	0.638399			E166
E9	c4	E166	Smarcb1 iso1	23.1741	23.151	0.0264702	-2.08	-2.10308	0.664733	0.630806	0.64105	0.0117951	E166
E10	m4	E167	Smarcb1 iso1	23.8503	23.9495	0.0859708	-2.08706	-1.98787	0.657666	0.633903			E167
E11	m4	E167	Smarcb1 iso1	24.0023	23.9495	0.0859708	-1.93502	-1.98787	0.809706	0.570498			E167
E12	m4	E167	Smarcb1 iso1	23.9958	23.9495	0.0859708	-1.94151	-1.98787	0.803225	0.573067	0.592489	0.0358884	E167
F1	m5	E168	Smarcb1 iso1	23.6497	23.6433	0.0248421	-2.22437	-2.23075	0.520364	0.697196			E168
F2	m5	E168	Smarcb1 iso1	23.6159	23.6433	0.0248421	-2.25816	-2.23075	0.486571	0.713719			E168
F3	m5	E168	Smarcb1 iso1	23.6643	23.6433	0.0248421	-2.20972	-2.23075	0.53501	0.690154	0.700356	0.0120965	E168
F4		NTC	Smarcb1 iso1	35.2113
F5		NTC	Smarcb1 iso1	36.1421
F6		NTC	Smarcb1 iso1	37.1197
F7		NTC	Tbp	34.7438
F8		NTC	Tbp	35.3386
F9		NTC	Tbp	34.9002
F10	m5	E168	Tbp	25.8988	25.8741	0.0452786
F11	m5	E168	Tbp	25.8218	25.8741	0.0452786
F12	m5	E168	Tbp	25.9016	25.8741	0.0452786
G4	m1	E161	Tbp	25.883	25.9425	0.0518531
G5	m1	E161	Tbp	25.9669	25.9425	0.0518531
G6	m1	E161	Tbp	25.9777	25.9425	0.0518531
G7	c2	E162	Tbp	25.9195	25.446	0.410264
G8	c2	E162	Tbp	25.198	25.446	0.410264
G9	c2	E162	Tbp	25.2204	25.446	0.410264
G10	c3	E163	Tbp	25.3513	25.6507	0.264721
G11	c3	E163	Tbp	25.7472	25.6507	0.264721
G12	c3	E163	Tbp	25.8537	25.6507	0.264721
H1	m2	E164	Tbp	25.6695	25.6316	0.0496071
H2	m2	E164	Tbp	25.5755	25.6316	0.0496071
H3	m2	E164	Tbp	25.6499	25.6316	0.0496071
H4	m3	E165	Tbp	25.6126	25.841	0.197807
H5	m3	E165	Tbp	25.9537	25.841	0.197807
H6	m3	E165	Tbp	25.9566	25.841	0.197807
H7	c4	E166	Tbp	25.3201	25.2541	0.0999168
H8	c4	E166	Tbp	25.1391	25.2541	0.0999168
H9	c4	E166	Tbp	25.303	25.2541	0.0999168
H10	m4	E167	Tbp	25.9272	25.9373	0.0236401
H11	m4	E167	Tbp	25.9204	25.9373	0.0236401
H12	m4	E167	Tbp	25.9643	25.9373	0.0236401
Plate 2
Well	Sample Name	Sample Number	Target Name	Cт	Cт Mean	Cт SD	ΔCт	ΔCт Mean	ΔΔCт	RQ	RQ Mean	RQ SD
A4	m1	E161	Smarcb1 iso2	20.3897	20.719	0.288532	-5.12508	-4.79584	0.183619	0.880491
A5	m1	E161	Smarcb1 iso2	20.8394	20.719	0.288532	-4.67537	-4.79584	0.633324	0.644689
A6	m1	E161	Smarcb1 iso2	20.9277	20.719	0.288532	-4.58706	-4.79584	0.721644	0.606406	0.710529	0.148431
A7	c2	E162	Smarcb1 iso2	19.285	19.2385	0.308394	-5.63585	-5.68228	-0.327146	1.25453
A8	c2	E162	Smarcb1 iso2	18.9096	19.2385	0.308394	-6.01125	-5.68228	-0.702552	1.62738
A9	c2	E162	Smarcb1 iso2	19.5211	19.2385	0.308394	-5.39973	-5.68228	-0.0910296	1.06513	1.31568	0.28607
A10	c3	E163	Smarcb1 iso2	19.6525	19.9204	0.418735	-5.57663	-5.3087	-0.267929	1.20408
A11	c3	E163	Smarcb1 iso2	19.7058	19.9204	0.418735	-5.5233	-5.3087	-0.214605	1.16039
A12	c3	E163	Smarcb1 iso2	20.403	19.9204	0.418735	-4.82617	-5.3087	0.482531	0.715721	1.02673	0.270225
B1	m2	E164	Smarcb1 iso2	20.3018	20.164	0.165067	-5.13886	-5.27659	0.16984	0.888941
B2	m2	E164	Smarcb1 iso2	19.9811	20.164	0.165067	-5.45956	-5.27659	-0.150863	1.11023
B3	m2	E164	Smarcb1 iso2	20.2093	20.164	0.165067	-5.23136	-5.27659	0.0773377	0.947805	0.982327	0.114614
B4	m3	E165	Smarcb1 iso2	20.5109	20.5822	0.0630602	-4.95378	-4.88248	0.354918	0.781914
B5	m3	E165	Smarcb1 iso2	20.6306	20.5822	0.0630602	-4.83403	-4.88248	0.474671	0.719631
B6	m3	E165	Smarcb1 iso2	20.605	20.5822	0.0630602	-4.85964	-4.88248	0.449061	0.73252	0.744688	0.0328764
B7	c4	E166	Smarcb1 iso2	19.513	19.5315	0.189574	-5.46661	-5.44817	-0.157911	1.11567
B8	c4	E166	Smarcb1 iso2	19.3518	19.5315	0.189574	-5.62785	-5.44817	-0.319152	1.2476
B9	c4	E166	Smarcb1 iso2	19.7296	19.5315	0.189574	-5.25005	-5.44817	0.0586476	0.960164	1.10781	0.143878
B10	m4	E167	Smarcb1 iso2	20.6047	20.5766	0.032666	-5.0405	-5.06857	0.268195	0.830358
B11	m4	E167	Smarcb1 iso2	20.5408	20.5766	0.032666	-5.10443	-5.06857	0.20427	0.867978
B12	m4	E167	Smarcb1 iso2	20.5844	20.5766	0.032666	-5.06079	-5.06857	0.247912	0.842114	0.846817	0.0192457
C1	m5	E168	Smarcb1 iso2	20.718	20.5615	0.169448	-4.78532	-4.94177	0.523375	0.695742
C2	m5	E168	Smarcb1 iso2	20.5851	20.5615	0.169448	-4.91823	-4.94177	0.390469	0.762882
C3	m5	E168	Smarcb1 iso2	20.3815	20.5615	0.169448	-5.12176	-4.94177	0.186942	0.878466	0.77903	0.092426
C4		NTC	Smarcb1 iso2	37.1415
C5		NTC	Smarcb1 iso2	37.5897
C6		NTC	Smarcb1 iso2	29.6183
D4	m1	E161	Tbp	25.5281	25.5148	0.046851
D5	m1	E161	Tbp	25.5536	25.5148	0.046851
D6	m1	E161	Tbp	25.4627	25.5148	0.046851
D7	c2	E162	Tbp	24.7522	24.9208	0.165736
D8	c2	E162	Tbp	25.0835	24.9208	0.165736
D9	c2	E162	Tbp	24.9268	24.9208	0.165736
D10	c3	E163	Tbp	25.1732	25.2291	0.0717343
D11	c3	E163	Tbp	25.2042	25.2291	0.0717343
D12	c3	E163	Tbp	25.31	25.2291	0.0717343
E1	m2	E164	Tbp	25.2903	25.4406	0.153399
E2	m2	E164	Tbp	25.4347	25.4406	0.153399
E3	m2	E164	Tbp	25.5969	25.4406	0.153399
E4	m3	E165	Tbp	25.5296	25.4647	0.0648509
E5	m3	E165	Tbp	25.4646	25.4647	0.0648509
E6	m3	E165	Tbp	25.3999	25.4647	0.0648509
E7	c4	E166	Tbp	24.8679	24.9796	0.0983434
E8	c4	E166	Tbp	25.0529	24.9796	0.0983434
E9	c4	E166	Tbp	25.0181	24.9796	0.0983434
E10	m4	E167	Tbp	25.6826	25.6452	0.0433736
E11	m4	E167	Tbp	25.5977	25.6452	0.0433736
E12	m4	E167	Tbp	25.6553	25.6452	0.0433736
F1	m5	E168	Tbp	25.5313	25.5033	0.043432
F2	m5	E168	Tbp	25.4533	25.5033	0.043432
F3	m5	E168	Tbp	25.5253	25.5033	0.043432
F4		NTC	Tbp	36.9766
F5		NTC	Tbp	35.0484
F6		NTC	Tbp	36.4629
Final analysis
		Smarcb1 exon 1-2 RQ	Smarcb1 exon 1-2 RQ (norm)	Smarcb1 exon 1-2 mean	Smarcb1 exon 1-2 SD
	E162 (c2)	1.04395	1.10159
	E163 (c3)	1.00002	1.05523
Control	E166 (c4)	0.799067	0.843182	1	0.137772
	E161 (m1)	0.578333	0.610261
	E164 (m2)	0.670917	0.707957
	E165 (m3)	0.609396	0.64304
	E167 (m4)	0.63668	0.67183
Mutant	E168 (m5)	0.618933	0.653103	0.657238	0.036093	t test	0.00146903	**
Group	Sample	Smarcb1 iso1 RQ	Smarcb1 iso1 RQ (norm)	Smarcb1 iso1 mean	Smarcb1 iso1 SD
	E162 (c2)	0.999328	1.13538
	E163 (c3)	1.00014	1.1363
Control	E166 (c4)	0.64105	0.728323	1	0.235279
	E161 (m1)	0.463113	0.526162
	E164 (m2)	0.704801	0.800754
	E165 (m3)	0.597048	0.678331
	E167 (m4)	0.592489	0.673152
Mutant	E168 (m5)	0.700356	0.795704	0.69482	0.112457	t test	0.043568	*
		Smarcb1 iso2 RQ	Smarcb1 iso2 RQ (norm)	Smarcb1 iso2 mean	Smarcb1 iso2 SD
	E162 (c2)	1.31568	1.144
	E163 (c3)	1.02673	0.892751
Control	E166 (c4)	1.10781	0.963252	1	0.129592
	E161 (m1)	0.710529	0.617812
	E164 (m2)	0.982327	0.854143
	E165 (m3)	0.744688	0.647514
	E167 (m4)	0.846817	0.736316
Mutant	E168 (m5)	0.77903	0.677374	0.706632	0.0933816	t test	0.00939316	**

## Sheet: Figure 4b
Figure 4b: Layer thickness
Sample number	Type	Sox2 Layer Thickness, µm				Tbr2 Layer Thickness, µm
		I	II	III	mean	I	II	III	mean
E51-52	Mutant1	44.81	27.56	31.13	34.5	29.44	14.63	27.56	23.8767
E55-55	Mutant2	39.82	26.72	32.63	33.0567	35.16	28.41	25.5	29.69
E58-47	Mutant3	32.63	29.06	34.13	31.94	27.84	23.44	15.47	22.25
E52-94	Control1	51.47	50.06	56.11	52.5467	42.38	28.13	39.56	36.69
E54-88	Control2	48.38	49.08	51.47	49.6433	39.19	44.72	47.53	43.8133
E56-58	Control3	44.3	44.58	54.98	47.9533	42.94	39.66	41.06	41.22
		t test Sox2	0.000385854	***		t test Tbr2	0.00758407	**
Sample number	Type	Ctip2 Layer Thickness, µm
		I	II	III	mean
E51-53	Mutant1	13.5	18.4	18.28	16.7267
E55-59	Mutant2	17.16	25.45	21.8	21.47
E58-48	Mutant3	21.38	25.45	21.52	22.7833
E52-96	Control1	35.3	36	36.56	35.9533
E54-89	Control2	24.05	26.58	28.27	26.3
E56-59	Control3	30.66	28.69	30.8	30.05
		t test Ctip2	0.0359047	*

## Sheet: Figure 4c
Figure 4c: Cell density
Sample number	Type	Sox2			Tbr2
		cells	area (µm²)	cells/100 µm²	cells	area (µm²)	cells/100 µm²
E51-52	Mutant1	235	47733.7	0.492315	165	35779.3	0.461161
E55-55	Mutant2	265	46129.4	0.574471	180	44494.9	0.404541
E58-47	Mutant3	281	46014.2	0.610681	195	34194.3	0.57027
E52-94	Control1	485	73998.9	0.655415	247	55708	0.443384
E54-88	Control2	401	74753.2	0.536432	289	69173.1	0.417793
E56-58	Control3	703	74439	0.944397	292	61614.1	0.473917
		t test Sox2	0.29192	n.s.	t test Tbr2	0.54772	n.s.
Sample number	Type	Ctip2
		cells	area (µm²)	cells/100 µm²
E51-52	Mutant1	159	27994.4	0.567971
E55-55	Mutant2	150	26963.6	0.556306
E58-47	Mutant3	126	31237.5	0.403362
E52-94	Control1	261	52209.9	0.499906
E54-88	Control2	240	39054.6	0.614524
E56-58	Control3	282	44225.9	0.637635
		t test Ctip2	0.333119	n.s.

## Sheet: Figure 5d
	Figure 5d
Figure 5d
% Ki67+ epithelial cells of 50 counted proximal choroid plexus cells
sample number	control E14.5	sample number	mutant E14.5		control P0		mutant P0
580-R	34	582-R	76	432-L	32	430-L	24
580-L	34	582-L	52	432-R	26	430-R	24
588-R	56	584-R	54	434-L	28	436-L	32
588-L	64	584-L	50	434-R	22	436-R	24
589-R	50	587-R	54	439-L	28	433-L	32
589-L	56	587-L	62	439-R	34	433-R	32
	49		58		28.3333		28	mean
	12.4419		9.71597		4.27395		4.38178	SD
		0.192782	n.s.			0.896529	n.s.	t test

## Sheet: Figure 5e
Figure 5e
	Number of branches
sample number	control	sample number	mutant
432-L	1	430-L	2
432-R	1	430-R	2
434-L	1	436-L	2
434-R	1	436-R	4
439-L	2	433-L	2
439-R	1	433-R	2
	1.16667		2.33333	mean
	0.408248		0.816497	SD
		0.0106815	*	t test

## Sheet: Figure S1a
Figure S1a
weeks	Body weight postnatal animals
	Control										Mutant
	animal 1	animal 2	animal 3	animal 4	animal 5	animal 6	animal 7	animal 8	animal 9	animal 10	animal 1	animal 2	animal 3	animal 4	animal 5	animal 6	animal 7
4	23	24	20	20	20	17	18	18	22	22	6	13	10	6	12	12	9
8	35	34	27	29	28	21	21	22	24	24	18	22	18	19	13	17	15
12	44	40	29	33	27	21	21	22	25	26	22	23	N/A	20	24	19	17
15	44	40	32	37	37	25	25	24	27	29	22	26	N/A	21	N/A	18	20
22	49	44	35	40	42	27	29	26	28	32	24	24	23	24	N/A	21	22
29	53	50	36	45	47	N/A	32	26	31	43	29	27	28	27	24	21	22
36	51	53	36	51	50	N/A	32	30	32	45	26	28	32	28	24	22	21
43	58	58	38	51	50	N/A	36	37	37	53	25	28	35	27	25	23	23
50	54	58	39	54	54	N/A	35	44	41	55	29	30	37	28	24	26	23

## Sheet: Figure S1b
Figure S1c
Sample Number	Sample type	Brain weight, g	Brain weight, mean	Brain weight, SD
E162	c2	0.0419
E163	c3	0.0418
E166	c4	0.0439	0.0425333	0.00118462
E164	m2	0.0285
E165	m3	0.0241
E167	m4	0.0209
E168	m5	0.0262	0.024925	0.00322942
			t test	0.000309645	***

## Sheet: Figure S1c
Figure S1b
Sample Number	Sample type	Body weight, g	Body weight, mean	Body weight, SD
E160	c1	0.4542
E162	c2	0.4902
E163	c3	0.4432
E166	c4	0.5104	0.4745	0.0312361
E161	m1	0.4377
E164	m2	0.4534
E165	m3	0.4883
E167	m4	0.3974
E168	m5	0.392	0.43376	0.0401304
			t test	0.140865	n.s.

## Sheet: Figure S1e
Figure S1c
Animal ID	Time, weeks	control	mutant		How the data are organized
178	71.5		0		Each row represents one subject. The X values are time.
179	71.5		0		The Y values are entered into two columns that define the treatment groups.
180	71.5	0			The Y value is "1" when the subject died at the specified time, and "0" when the subject has not died until the specified time point.
181	71.5	0
206	69	0
207	69	0
208	69	0
209	69		0
215	67		1
210	6		1
214	70		1
285	52		0
286	52	0
287	52	0
288	52		0
289	52		0
290	4		1
450	4		1
460	4		1
baby 9	3		1
baby 10	3		1
609	3.5		1
605	3.5		1
607	3.5		1
608	3.5		1
606	3.5		1
604	3.5		1
206A	3.5		1
206B	3.5		1
206C	3.5		1
621	5		1
622	5		1
623	9		1
624	4		1
625	6.5		1
626	4.5		1
baby17	2.5		1
baby 22	3.5		1
baby 18	3.5		1
baby15	2.5		1
baby 32	2.5		1
baby 30	2.5		1
baby 31	2.5		1
206A	3.5		1
206B	3.5		1
206C	3.5		1

[truncated: 2 more sheets: Figure S5a, Figure S5d]
